# Supplementary material for: Symbiotic microalgal diversity within lichenicolous lichens and crustose hosts on Iberian Peninsula gypsum biocrusts
Source: Sci Rep. 2020 Aug 20;10:14060. doi: 10.1038/s41598-020-71046-2 (PMC7441164; doi:10.1038/s41598-020-71046-2)
Supplement: Supplementary file 3 — Supplementary Table S2. [file 41598_2020_71046_MOESM3_ESM.xlsx]

## Sheet: Hoja1
Sample Code	Species	Locality	Mycobiont nrITS Acc. Number	Phycobiont nrITS Acc. Number
RM 1 FU	Rhizocarpon malenconianum	Fuentidueña de Tajo	MN510996	MN517149
RM 2 FU	Rhizocarpon malenconianum	Fuentidueña de Tajo	MN510998	MN517150
RM 3 FU	Rhizocarpon malenconianum	Fuentidueña de Tajo	MN510999	MN517151
RM 4 FU	Rhizocarpon malenconianum	Fuentidueña de Tajo	MN511000	MN517152
RM 454 FU	Rhizocarpon malenconianum	Fuentidueña de Tajo	MN510997
RM FU TEM	Rhizocarpon malenconianum	Fuentidueña de Tajo	MN511000
RM 1 TI	Rhizocarpon malenconianum	Titulcia	MN511002
DRM 1 FU	Diplotomma rivas-martinezii	Fuentidueña de Tajo	MN509005
DRM 2 FU	Diplotomma rivas-martinezii	Fuentidueña de Tajo	MN509006
DRM 3 FU	Diplotomma rivas-martinezii	Fuentidueña de Tajo	MN509007
DRM 4 FU	Diplotomma rivas-martinezii	Fuentidueña de Tajo	MN509008	MN517147
DRM 5 FU	Diplotomma rivas-martinezii	Fuentidueña de Tajo	MN509009
DRM 6 FU	Diplotomma rivas-martinezii	Fuentidueña de Tajo	MN509010	MN517148
DRM FU TEM	Diplotomma rivas-martinezii	Fuentidueña de Tajo	MN509011
DD 1 FU	Diploschistes diacapsis	Fuentidueña de Tajo	MN511089
DD 2 FU	Diploschistes diacapsis	Fuentidueña de Tajo	MN511090
DD 3 FU	Diploschistes diacapsis	Fuentidueña de Tajo	MN511091
DD 4 FU	Diploschistes diacapsis	Fuentidueña de Tajo	MN511092
DD 5 FU	Diploschistes diacapsis	Fuentidueña de Tajo	MN511093	MN517153
DD 6 FU	Diploschistes diacapsis	Fuentidueña de Tajo	MN511094
DD 7 FU	Diploschistes diacapsis	Fuentidueña de Tajo	MN511095
DD 8 FU	Diploschistes diacapsis	Fuentidueña de Tajo	MN511096	MN517154
DD 9 FU	Diploschistes diacapsis	Fuentidueña de Tajo	MN511097
DD 10 FU	Diploschistes diacapsis	Fuentidueña de Tajo	MN511098	MN517155
DD 11 FU	Diploschistes diacapsis	Fuentidueña de Tajo	MN511099	MN517156
DD 12 FU	Diploschistes diacapsis	Fuentidueña de Tajo	MN511100
DD 13 FU	Diploschistes diacapsis	Fuentidueña de Tajo	MN511101
DD 14 FU	Diploschistes diacapsis	Fuentidueña de Tajo	MN511102
DD 15 FU	Diploschistes diacapsis	Fuentidueña de Tajo	MN511103	MN517157
DD 16 FU	Diploschistes diacapsis	Fuentidueña de Tajo	MN511104
DD 17 FU	Diploschistes diacapsis	Fuentidueña de Tajo	MN511105
DD 18 FU	Diploschistes diacapsis	Fuentidueña de Tajo	MN511106
DD 19 FU	Diploschistes diacapsis	Fuentidueña de Tajo	MN511107
DD 20 FU	Diploschistes diacapsis	Fuentidueña de Tajo	MN511108
DD 21 FU	Diploschistes diacapsis	Fuentidueña de Tajo	MN511109
DD 22 FU	Diploschistes diacapsis	Fuentidueña de Tajo	MN511110	MN517158
DD 23 FU	Diploschistes diacapsis	Fuentidueña de Tajo	MN511111	MN517159
DD 24 FU	Diploschistes diacapsis	Fuentidueña de Tajo	MN511112
DD 25 FU	Diploschistes diacapsis	Fuentidueña de Tajo	MN511113	MN517160
DD 26 FU	Diploschistes diacapsis	Fuentidueña de Tajo	MN511114	MN517161
DD 27 FU	Diploschistes diacapsis	Fuentidueña de Tajo	MN511115
DD 28 FU	Diploschistes diacapsis	Fuentidueña de Tajo	MN511116
DD 454 FU	Diploschistes diacapsis	Fuentidueña de Tajo	MN511088
DD FU TEM	Diploschistes diacapsis	Fuentidueña de Tajo	MN511117
DD 1 TI	Diploschistes diacapsis	Titulcia	MN511066
DD 2 TI	Diploschistes diacapsis	Titulcia	MN511067	MN517162
DD 3 TI	Diploschistes diacapsis	Titulcia	MN511068
DD 4 TI	Diploschistes diacapsis	Titulcia	MN511069	MN517163
DD 5 TI	Diploschistes diacapsis	Titulcia	MN511070	MN517164
DD 6 TI	Diploschistes diacapsis	Titulcia	MN511071
DD 7 TI	Diploschistes diacapsis	Titulcia	MN511072
DD 8 TI	Diploschistes diacapsis	Titulcia	MN511073
DD 9 TI	Diploschistes diacapsis	Titulcia	MN511074	MN517165
DD 10 TI	Diploschistes diacapsis	Titulcia	MN511075	MN517166
DD 11 TI	Diploschistes diacapsis	Titulcia	MN511076
DD 12 TI	Diploschistes diacapsis	Titulcia	MN511077
DD 13 TI	Diploschistes diacapsis	Titulcia	MN511078
DD 14 TI	Diploschistes diacapsis	Titulcia	MN511079	MN517167
DD 15 TI	Diploschistes diacapsis	Titulcia	MN511080	MN517174
DD 16 TI	Diploschistes diacapsis	Titulcia	MN511081
DD 17 TI	Diploschistes diacapsis	Titulcia	MN511082	MN517168
DD 18 TI	Diploschistes diacapsis	Titulcia	MN511083	MN517169
DD 19 TI	Diploschistes diacapsis	Titulcia	MN511084
DD 20 TI	Diploschistes diacapsis	Titulcia	MN511085	MN517170
DD 21 TI	Diploschistes diacapsis	Titulcia	MN511086
DD 22 TI	Diploschistes diacapsis	Titulcia	MN511087
AN 1 FU	Acarospora nodulosa	Fuentidueña de Tajo	MN511023
AN 2 FU	Acarospora nodulosa	Fuentidueña de Tajo	MN511024
AN 3 FU	Acarospora nodulosa	Fuentidueña de Tajo	MN511025
AN 4 FU	Acarospora nodulosa	Fuentidueña de Tajo	MN511026
AN 5 FU	Acarospora nodulosa	Fuentidueña de Tajo	MN511027
AN 6 FU	Acarospora nodulosa	Fuentidueña de Tajo	MN511028
AN 7 FU	Acarospora nodulosa	Fuentidueña de Tajo	MN511029
AN 8 FU	Acarospora nodulosa	Fuentidueña de Tajo	MN511030	MN517171
AN 9 FU	Acarospora nodulosa	Fuentidueña de Tajo	MN511031
AN 10 FU	Acarospora nodulosa	Fuentidueña de Tajo	MN511032	MN517172
AN 11 FU	Acarospora nodulosa	Fuentidueña de Tajo	MN511033
AN 12 FU	Acarospora nodulosa	Fuentidueña de Tajo	MN511034
AN 13 FU	Acarospora nodulosa	Fuentidueña de Tajo	MN511035
AN 14 FU	Acarospora nodulosa	Fuentidueña de Tajo	MN511036	MN517173
AN 15 FU	Acarospora nodulosa	Fuentidueña de Tajo	MN511037	MN517174
AN 16 FU	Acarospora nodulosa	Fuentidueña de Tajo	MN511038
AN 17 FU	Acarospora nodulosa	Fuentidueña de Tajo	MN511039
AN 18 FU	Acarospora nodulosa	Fuentidueña de Tajo	MN511040
AN 19 FU	Acarospora nodulosa	Fuentidueña de Tajo	MN511041
AN 20 FU	Acarospora nodulosa	Fuentidueña de Tajo	MN511042	MN517175
AN 21 FU	Acarospora nodulosa	Fuentidueña de Tajo	MN511043
AN 22 FU	Acarospora nodulosa	Fuentidueña de Tajo	MN511044
AN 23 FU	Acarospora nodulosa	Fuentidueña de Tajo	MN511045	MN517176
AN 24 FU	Acarospora nodulosa	Fuentidueña de Tajo	MN511046
AN 454 FU	Acarospora nodulosa	Fuentidueña de Tajo	MN511048
AN FU TEM	Acarospora nodulosa	Fuentidueña de Tajo	MN511047
AN 1 TI	Acarospora nodulosa	Titulcia	MN511049	MN517177
AN 2 TI	Acarospora nodulosa	Titulcia	MN511050	MN517178
AN 3 TI	Acarospora nodulosa	Titulcia	MN511051
AN 4 TI	Acarospora nodulosa	Titulcia	MN511052	MN517179
AN 5 TI	Acarospora nodulosa	Titulcia	MN511053
AN 6 TI	Acarospora nodulosa	Titulcia	MN511054
AN 7 TI	Acarospora nodulosa	Titulcia	MN511055
AN 8 TI	Acarospora nodulosa	Titulcia	MN511056
AN 9 TI	Acarospora nodulosa	Titulcia	MN511057
AN 10 TI	Acarospora nodulosa	Titulcia	MN511058
AN 11 TI	Acarospora nodulosa	Titulcia	MN511059
AN 12 TI	Acarospora nodulosa	Titulcia	MN511060
AN 13 TI	Acarospora nodulosa	Titulcia	MN511061
AN 14 TI	Acarospora nodulosa	Titulcia	MN511062	MN517180
AN 15 TI	Acarospora nodulosa	Titulcia	MN511063
AN 16 TI	Acarospora nodulosa	Titulcia	MN511064	MN517181
AN 17 TI	Acarospora nodulosa	Titulcia	MN511065	MN517182
AP 1 FU	Acarospora placodiiformis	Fuentidueña de Tajo	MN511143
AP 2 FU	Acarospora placodiiformis	Fuentidueña de Tajo	MN511144
AP 3 FU	Acarospora placodiiformis	Fuentidueña de Tajo	MN511145
AP 4 FU	Acarospora placodiiformis	Fuentidueña de Tajo	MN511146
AP 5 FU	Acarospora placodiiformis	Fuentidueña de Tajo	MN511147
AP 6 FU	Acarospora placodiiformis	Fuentidueña de Tajo	MN511148	MN517183
AP 7 FU	Acarospora placodiiformis	Fuentidueña de Tajo	MN511149
AP 8 FU	Acarospora placodiiformis	Fuentidueña de Tajo	MN511150
AP 9 FU	Acarospora placodiiformis	Fuentidueña de Tajo	MN511151
AP 10 FU	Acarospora placodiiformis	Fuentidueña de Tajo	MN511152
AP 11 FU	Acarospora placodiiformis	Fuentidueña de Tajo	MN511153	MN517184
AP 12 FU	Acarospora placodiiformis	Fuentidueña de Tajo	MN511154	MN517185
AP 13 FU	Acarospora placodiiformis	Fuentidueña de Tajo	MN511155
AP 14 FU	Acarospora placodiiformis	Fuentidueña de Tajo	MN511156	MN517186
AP 15 FU	Acarospora placodiiformis	Fuentidueña de Tajo	MN511157	MN517187
AP 16 FU	Acarospora placodiiformis	Fuentidueña de Tajo	MN511158
AP 17 FU	Acarospora placodiiformis	Fuentidueña de Tajo	MN511159
AP 18 FU	Acarospora placodiiformis	Fuentidueña de Tajo	MN511160
AP 19 FU	Acarospora placodiiformis	Fuentidueña de Tajo	MN511161
AP 20 FU	Acarospora placodiiformis	Fuentidueña de Tajo	MN511162
AP 21 FU	Acarospora placodiiformis	Fuentidueña de Tajo	MN511163
AP 22 FU	Acarospora placodiiformis	Fuentidueña de Tajo	MN511164	MN517188
AP 23 FU	Acarospora placodiiformis	Fuentidueña de Tajo	MN511165	MN517189
AP 24 FU	Acarospora placodiiformis	Fuentidueña de Tajo	MN511166	MN517190
AP 25 FU	Acarospora placodiiformis	Fuentidueña de Tajo	MN511167
AP FU TEM	Acarospora placodiiformis	Fuentidueña de Tajo	MN511168	MN517193
AP 1 TI	Acarospora placodiiformis	Titulcia	MN511118	MN517194
AP 2 TI	Acarospora placodiiformis	Titulcia	MN511119	MN517195
AP 3 TI	Acarospora placodiiformis	Titulcia	MN511120
AP 4 TI	Acarospora placodiiformis	Titulcia	MN511121	MN517196
AP 5 TI	Acarospora placodiiformis	Titulcia	MN511122
AP 6 TI	Acarospora placodiiformis	Titulcia	MN511123	MN517197
AP 7 TI	Acarospora placodiiformis	Titulcia	MN511124	MN517198
AP 8 TI	Acarospora placodiiformis	Titulcia	MN511125
AP 9 TI	Acarospora placodiiformis	Titulcia	MN511126
AP 10 TI	Acarospora placodiiformis	Titulcia	MN511127	MN517199
AP 11 TI	Acarospora placodiiformis	Titulcia	MN511128	MN517200
AP 12 TI	Acarospora placodiiformis	Titulcia	MN511129	MN517201
AP 13 TI	Acarospora placodiiformis	Titulcia	MN511130
AP 14 TI	Acarospora placodiiformis	Titulcia	MN511131	MN517202
AP 15 TI	Acarospora placodiiformis	Titulcia	MN511132	MN517203
AP 16 TI	Acarospora placodiiformis	Titulcia	MN511133	MN517204
AP 17 TI	Acarospora placodiiformis	Titulcia	MN511134	MN517205
AP 18 TI	Acarospora placodiiformis	Titulcia	MN511135	MN517206
AP 19 TI	Acarospora placodiiformis	Titulcia	MN511136
AP 20 TI	Acarospora placodiiformis	Titulcia	MN511137	MN517207
AP 21 TI	Acarospora placodiiformis	Titulcia	MN511138
AP 22 TI	Acarospora placodiiformis	Titulcia	MN511139	MN517208
AP 23 TI	Acarospora placodiiformis	Titulcia	MN511140	MN517209
AP 24 TI	Acarospora placodiiformis	Titulcia	MN511141	MN517210
AP 25 TI	Acarospora placodiiformis	Titulcia	MN511142
AN OTU 1	Acarospora nodulosa	Fuentidueña de Tajo		MT581394
AN OTU 2	Acarospora nodulosa	Fuentidueña de Tajo		MT581398
AN OTU 3	Acarospora nodulosa	Fuentidueña de Tajo		MT581395
AN OTU 4	Acarospora nodulosa	Fuentidueña de Tajo		MT581396
AN OTU 5	Acarospora nodulosa	Fuentidueña de Tajo		MT581399
AN OTU 6	Acarospora nodulosa	Fuentidueña de Tajo		MT581400
DD OTU 1	Diploschistes diacapsis	Fuentidueña de Tajo		MT581401
DD OTU 2	Diploschistes diacapsis	Fuentidueña de Tajo		MT581402
DD OTU 3	Diploschistes diacapsis	Fuentidueña de Tajo		MT581403
DD OTU 4	Diploschistes diacapsis	Fuentidueña de Tajo		MT581404
RM OTU 1	Rhizocarpon malenconianum	Fuentidueña de Tajo		MT581405
RM OTU 2	Rhizocarpon malenconianum	Fuentidueña de Tajo		MT581406
RM OTU 3	Rhizocarpon malenconianum	Fuentidueña de Tajo		MT581407
RM OTU 4	Rhizocarpon malenconianum	Fuentidueña de Tajo		MT581408
